# Supplementary material for: Genome-Wide Identification, Phylogenetic Evolution, and Abiotic Stress Response Analyses of the Late Embryogenesis Abundant Gene Family in the Alpine Cold-Tolerant Medicinal Notopterygium Species
Source: Int J Mol Sci. 2025 Jan 9;26(2):519. doi: 10.3390/ijms26020519 (PMC11765234; doi:10.3390/ijms26020519)
Supplement: Supplementary file 1 [file ijms-26-00519-s001.zip]

Archive with 8 entries (8 files):
- Supplementary Tab. S1.xlsx
- Supplementary Tab. S2.xlsx
- Supplementary Tab. S3.xlsx
- Supplementary Tab. S4.xlsx
- Supplementary Tab. S5.xlsx
- Supplementary Tab. S6.xlsx
- Supplementary Tab. S7.xlsx
- Supplementary Fig. S1-S7.pdf
