# Supplementary material for: Genome-Wide Identification, Phylogenetic Evolution, and Abiotic Stress Response Analyses of the Late Embryogenesis Abundant Gene Family in the Alpine Cold-Tolerant Medicinal Notopterygium Species
Source: Int J Mol Sci. 2025 Jan 9;26(2):519. doi: 10.3390/ijms26020519 (PMC11765234; doi:10.3390/ijms26020519)
Supplement: Supplementary file 1 [file ijms-26-00519-s001.zip › Supplementary Tab. S1.xlsx]

## Sheet: Table S1
Table S1 qRT-PCR primers for validation of Notopterygium species
Primer	Sequence（5' to 3'）
NinLEA_1-F	GAGTCAACAACAACCGCTAA
NinLEA_1-R	CACCACCTGTCCTCCAAC
NinLEA_2-F	GAGGGAAGGTGGAGATTA
NinLEA_2-R	GAGATTTCGTTAGGGATG
NinLEA_3-F	TGAGAAACTCTATGGGAAGC
NinLEA_3-R	CCAAGCGGGTATGTAGGA
NinLEA9-F	CCATCATAAGGAGGAGGAC
NinLEA9-R	CACGGTGGCACAATCAGC
NinLEA_19-F	TGCCAATCAAACCAAAGG
NinLEA_19-R	AGTAACTGCTTCACCACCC
NinLEA_20-F	TCCTGTTCCAATCCCTCT
NinLEA_20-R	GCACATCCACGATTAGGT
