# Supplementary material for: Genome-Wide Identification, Phylogenetic Evolution, and Abiotic Stress Response Analyses of the Late Embryogenesis Abundant Gene Family in the Alpine Cold-Tolerant Medicinal Notopterygium Species
Source: Int J Mol Sci. 2025 Jan 9;26(2):519. doi: 10.3390/ijms26020519 (PMC11765234; doi:10.3390/ijms26020519)
Supplement: Supplementary file 1 [file ijms-26-00519-s001.zip › Supplementary Tab. S2.xlsx]

## Sheet: Sheet1
Table S2 Prediction of physicochemical properties of LEA proteins in Notopterygium species
Gene Name	Subfamily	Amino Acids AAs	Molecular Weight	pI	Instability Index	Aliphatic Index	GRAVY	Predicted subcellular Location
NfrLEA1	LEA_1	219	22922.6	7.71	33.31	64.02	-0.647	mito
NfrLEA2	SMP	251	25531.2	4.75	30.65	76.65	-0.368	cyto
NfrLEA3	SMP	246	25733.9	4.65	27.08	88.37	-0.066	cyto
NfrLEA4	LEA_6	84	9054.81	5.04	36.52	39.64	-1.263	nucl
NfrLEA5	SMP	261	26868.1	4.7	32.9	80.88	-0.248	cyto
NfrLEA6	SMP	197	19817.1	4.77	28.91	87.82	-0.062	cyto
NfrLEA7	DHN	221	23234.8	6.73	25.59	24.3	-1.314	nucl
NfrLEA8	DHN	176	19053.7	6.29	16.61	28.86	-1.385	nucl
NfrLEA9	DHN	210	23540.3	5.1	56	52.43	-1.277	nucl
NfrLEA10	LEA_2	453	50115.2	9.43	35.64	110.68	0.07	plas
NfrLEA11	LEA_2	455	50256.4	9.46	35.53	110.22	0.066	plas
NfrLEA12	SMP	358	38014.7	4.94	39.86	90.78	-0.209	cyto
NfrLEA13	SMP	365	39004.9	5.11	38.49	91.18	-0.222	cyto
NfrLEA14	LEA_1	147	15726.7	9.25	32.36	61.84	-0.824	cyto
NfrLEA15	LEA_2	455	50319.4	9.38	35	110.22	0.075	plas
NfrLEA16	SMP	177	18563.5	5.94	46.39	76.84	-0.569	nucl
NfrLEA17	SMP	256	26243.1	4.55	34.48	79.02	-0.289	cyto
NfrLEA18	LEA_1	163	16419.9	9.52	15.47	43.37	-0.863	mito
NfrLEA19	LEA_5	287	32271	5.28	63.36	66.06	-1.027	nucl
NfrLEA20	LEA_5	92	9961.88	5.75	53.23	42.5	-1.34	mito
NfrLEA21	LEA_2	313	34462.7	5.51	27.82	89.01	-0.358	cyto
NfrLEA22	LEA_5	96	10370.8	10.09	52.86	60.1	-0.885	mito
NfrLEA23	LEA_5	113	12195.4	7.96	51.83	35.49	-1.301	mito
NfoLEA1	SMP	256	26235.1	4.73	33.57	79.02	-0.3	cyto
NfoLEA2	SMP	251	25690.3	4.7	33.3	75.9	-0.392	cyto
NfoLEA3	LEA_5	113	12136.3	6.16	46.27	35.49	-1.328	mito
NfoLEA4	LEA_5	113	12136.3	6.16	46.27	35.49	-1.328	mito
NfoLEA5	LEA_5	178	18882.6	9.59	57.29	43.43	-1.191	nucl
NfoLEA6	LEA_5	92	9960.94	6.75	48.77	42.5	-1.345	mito
NfoLEA7	SMP	175	18336.3	5.95	45.44	78.29	-0.541	nucl
NfoLEA8	DHN	214	22543.2	6.7	27.55	28.74	-1.288	nucl
NfoLEA9	SMP	203	20465.6	4.47	41.82	79.01	-0.255	cyto
NfoLEA10	DHN	167	17018.3	9.42	20.74	30.42	-1.162	nucl
NfoLEA11	DHN	159	16154.7	9.52	27.33	39.31	-0.984	nucl
NfoLEA12	LEA_5	142	14888.7	9.51	41.99	59.3	-0.642	mito
NfoLEA13	LEA_5	103	11027.4	9.85	45.23	56.02	-0.83	mito
NfoLEA14	LEA_2	317	35017.8	4.56	23.89	90	-0.374	cyto
NfoLEA15	LEA_2	375	41564.8	5.42	25.37	94.53	-0.262	cyto
NfoLEA16	LEA_6	84	9051.79	5.29	39.34	39.64	-1.332	nucl
NfoLEA17	LEA_1	147	15633.5	8.79	32.06	62.52	-0.765	cyto
NfoLEA18	SMP	197	20774.8	4.75	34.84	76.4	-0.518	nucl
NfoLEA19	DHN	211	23627.3	5.06	56.57	50.81	-1.309	nucl
NfoLEA20	LEA_1	126	12615.6	7.02	8.15	39.6	-0.867	mito
NinLEA1	SMP	203	20563.8	4.44	40.61	80.94	-0.247	cyto
NinLEA2	LEA_2	455	50331.4	9.39	37.25	108.51	0.043	Plas
NinLEA3	LEA_1	150	15998.1	9.82	27.75	60	-0.836	nucl
NinLEA4	LEA_2	315	34827.7	4.62	23.08	91.21	-0.349	cyto
NinLEA5	LEA_5	140	14637.3	9.51	45.79	53.21	-0.724	mito
NinLEA6	LEA_5	92	9989.94	5.75	53.23	44.57	-1.314	mito
NinLEA7	SMP	176	18476.4	5.57	46.17	77.27	-0.574	nucl
NinLEA8	DHN	421	39712.1	9.05	8.16	53.18	-0.482	nucl
NinLEA9	DHN	210	23467.2	5.05	54.15	53.33	-1.238	nucl
NinLEA10	DHN	223	23501.1	6.56	25.16	25.38	-1.368	nucl
NinLEA11	DHN	145	15605	6.03	11.42	37.03	-1.234	nucl
NinLEA12	LEA_1	163	16485	9.16	17.57	45.15	-0.802	nucl
NinLEA13	SMP	256	26227.1	4.55	34.82	80.55	-0.281	cyto
NinLEA14	LEA_1	141	14908.5	7.36	27.11	61.06	-0.787	nucl
NinLEA15	DHN	167	17030.3	9.4	19.96	29.82	-1.164	nucl
NinLEA16	DHN	297	33228.9	4.86	51.86	56.06	-1.214	nucl
NinLEA17	LEA_5	113	12122.3	6.16	47.98	35.49	-1.329	mito
NinLEA18	SMP	307	32886.8	4.64	29.85	88.63	-0.265	mito
NinLEA19	SMP	223	22793.2	4.71	33.44	81.03	-0.31	cyto
NinLEA20	LEA_2	313	34518.8	5.4	27.46	89.01	-0.355	cyto
