# Supplementary material for: Genome-Wide Identification, Phylogenetic Evolution, and Abiotic Stress Response Analyses of the Late Embryogenesis Abundant Gene Family in the Alpine Cold-Tolerant Medicinal Notopterygium Species
Source: Int J Mol Sci. 2025 Jan 9;26(2):519. doi: 10.3390/ijms26020519 (PMC11765234; doi:10.3390/ijms26020519)
Supplement: Supplementary file 1 [file ijms-26-00519-s001.zip › Supplementary Tab. S3.xlsx]

## Sheet: Sheet1
Table S3 Prediction of secondary structure of LEA proteins in Notopterygium species
Protein	Subfamily		Percentage(%)
			α-helix	Extended strand	β-turn	Random coil
NfrLEA1	LEA_1		63.47	8.68	3.2	24.66
NfrLEA2	SMP		44.22	9.56	7.97	38.25
NfrLEA3	SMP		39.84	12.2	6.5	41.46
NfrLEA4	LEA_6		29.76	0	2.38	67.86
NfrLEA5	SMP		44.83	9.58	6.51	39.08
NfrLEA6	SMP		45.69	9.64	6.6	38.07
NfrLEA7	DHN		9.95	8.14	9.95	71.95
NfrLEA8	DHN		21.59	4.55	1.14	72.73
NfrLEA9	DHN		42.86	7.14	5.24	44.76
NfrLEA10	LEA_2		15.67	32.67	9.27	42.38
NfrLEA11	LEA_2		20	35.6	8.57	35.82
NfrLEA12	SMP		37.71	17.88	6.15	38.27
NfrLEA13	SMP		38.9	18.9	7.12	35.07
NfrLEA14	LEA_1		48.98	8.84	4.08	38.1
NfrLEA15	LEA_2		21.54	30.11	7.91	40.44
NfrLEA16	SMP		52.54	1.69	3.39	42.37
NfrLEA17	SMP		43.36	9.38	6.25	41.02
NfrLEA18	LEA_1		48.47	1.23	0	50.31
NfrLEA19	LEA_5		46.34	11.15	8.36	34.15
NfrLEA20	LEA_5		36.96	7.61	8.7	46.74
NfrLEA21	LEA_2		22.36	27.48	3.19	46.96
NfrLEA22	LEA_5		56.25	4.17	10.42	29.17
NfrLEA23	LEA_5		38.05	3.54	15.93	42.48
NfoLEA1	SMP		41.8	11.33	5.86	41.02
NfoLEA2	SMP		45.02	8.37	7.17	39.44
NfoLEA3	LEA_5		37.17	3.54	17.7	41.59
NfoLEA4	LEA_5		38.94	3.54	15.93	41.59
NfoLEA5	LEA_5		43.26	1.69	13.48	41.57
NfoLEA6	LEA_5		47.83	5.43	10.87	35.87
NfoLEA7	SMP		54.86	4	4.57	36.57
NfoLEA8	DHN		11.21	10.28	4.67	73.83
NfoLEA9	SMP		49.26	3.94	2.96	43.84
NfoLEA10	DHN		16.17	7.19	7.19	69.46
NfoLEA11	DHN		15.09	11.32	11.32	62.26
NfoLEA12	LEA_5		39.44	4.93	11.97	43.66
NfoLEA13	LEA_5		52.43	4.85	14.56	28.16
NfoLEA14	LEA_2		23.03	27.76	5.05	44.16
NfoLEA15	LEA_2		28.8	22.67	4.53	44
NfoLEA16	LEA_6		9.52	8.33	2.38	79.76
NfoLEA17	LEA_1		48.98	10.2	4.76	36.05
NfoLEA18	SMP		45.18	9.64	4.57	40.61
NfoLEA19	DHN		40.28	6.16	4.74	48.82
NfoLEA20	LEA_1		29.37	11.11	3.17	56.35
NinLEA1	SMP		51.72	6.4	3.94	37.93
NinLEA2	LEA_2		18.24	33.19	8.13	40.44
NinLEA3	LEA_1		50.67	6	1.33	42
NinLEA4	LEA_2		21.59	28.25	4.44	45.71
NinLEA5	LEA_5		42.86	7.86	8.57	40.71
NinLEA6	LEA_5		35.87	3.26	14.13	46.74
NinLEA7	SMP		55.11	0	2.84	42.05
NinLEA8	DHN		16.39	14.73	15.44	53.44
NinLEA9	DHN		45.24	8.1	5.24	41.43
NinLEA10	DHN		8.97	8.97	8.97	73.09
NinLEA11	DHN		19.31	2.76	3.45	74.48
NinLEA12	LEA_1		47.85	6.13	0.61	45.4
NinLEA13	SMP		42.97	9.38	5.86	41.8
NinLEA14	LEA_1		52.48	3.55	1.42	42.55
NinLEA15	DHN		12.57	8.38	11.38	67.66
NinLEA16	DHN		39.73	5.72	5.39	49.16
NinLEA17	LEA_5		37.17	3.54	15.93	43.36
NinLEA18	SMP		45.93	17.59	9.77	26.71
NinLEA19	SMP		43.5	13.9	8.52	34.08
NinLEA20	LEA_2		21.09	30.99	3.19	44.73
