# Supplementary material for: Genome-Wide Identification, Phylogenetic Evolution, and Abiotic Stress Response Analyses of the Late Embryogenesis Abundant Gene Family in the Alpine Cold-Tolerant Medicinal Notopterygium Species
Source: Int J Mol Sci. 2025 Jan 9;26(2):519. doi: 10.3390/ijms26020519 (PMC11765234; doi:10.3390/ijms26020519)
Supplement: Supplementary file 1 [file ijms-26-00519-s001.zip › Supplementary Tab. S4.xlsx]

## Sheet: Sheet1
Table S4 Information of conservation motif sequences
Motif	LOGO	E-value		Sites		Width
Motif1	=DISPIMG("ID_66E1AB0558E947758F962E9A0FDAB5AA",1)	3.1e-417		16		50
Motif2	=DISPIMG("ID_6D83F792AA9F4FD28CBF4107B3BAE65B",1)	1.2e-253		18		31
Motif3	=DISPIMG("ID_286EB47D9A2A4BF193070A03F63F2B3F",1)	1.1e-336		13		50
Motif4	=DISPIMG("ID_6754BE49D6094FA482055F10552D380C",1)	1.6e-175		16		29
Motif5	=DISPIMG("ID_086316DF00374297827C5ED3698A1C0B",1)	1e-200		34		29
Motif6	=DISPIMG("ID_E4511A8D03D84C9D86C0825FA70707B3",1)	5.5e-161		29		21
Motif7	=DISPIMG("ID_059C5E33E3F545F8B313DAEAA613F4DE",1)	1.2e-145		13		41
Motif8	=DISPIMG("ID_1DF58C5F49704032B52B571F6A1F2F18",1)	4.5e-150		10		41
Motif9	=DISPIMG("ID_29858C05DFFB4BA4AF1BF731D0A63AA0",1)	5.1e-128		7		50
Motif10	=DISPIMG("ID_D4AB1B2B5F554C43A4B6DFCFCF1B87F3",1)	2.5e-119		8		41
Motif11	=DISPIMG("ID_A03C73127D17490CB693075A3C4BE6A8",1)	2.1e-117		13		24
Motif12	=DISPIMG("ID_36FCE74CC1924744969DA82BB5538CEB",1)	3.4e-104		9		29
Motif13	=DISPIMG("ID_3FE9940A0D9B4EC7B67E1276355EBC28",1)	1.5e-99		9		40
Motif14	=DISPIMG("ID_050C2F466F1E499AB88452E5F4F16573",1)	5.1e-93		20		29
Motif15	=DISPIMG("ID_FCA27C47602F43229BD867F8B2A7EC8D",1)	2.5e-91		13		21
