# Supplementary material for: Genome-Wide Identification, Phylogenetic Evolution, and Abiotic Stress Response Analyses of the Late Embryogenesis Abundant Gene Family in the Alpine Cold-Tolerant Medicinal Notopterygium Species
Source: Int J Mol Sci. 2025 Jan 9;26(2):519. doi: 10.3390/ijms26020519 (PMC11765234; doi:10.3390/ijms26020519)
Supplement: Supplementary file 1 [file ijms-26-00519-s001.zip › Supplementary Tab. S5.xlsx]

## Sheet: Sheet1
Table S5 Ka/Ks ratio of homologous gene pairs in NfrLEAs
Sequence1	Sequence2	Ka	Ks	Ka/Ks
evm.model.Chr04.1088	evm.model.Chr04.972	0.00430314	0.014366	0.299537
evm.model.Chr04.1067	evm.model.Chr04.972	0.0057688	0.0128106	0.450316
evm.model.Chr04.892	evm.model.Contig108.6	0	0	NaN
evm.model.Chr04.1088	evm.model.Chr04.972	0.00430314	0.014366	0.299537
evm.model.Chr04.2004	evm.model.Chr01.1253	0.186848	1.38176	0.135224
evm.model.Chr04.1067	evm.model.Chr07.836	0.495782	1.86775	0.265444
evm.model.Chr04.1088	evm.model.Chr07.836	0.489331	1.92237	0.254546
evm.model.Chr04.972	evm.model.Chr07.836	0.491217	1.94385	0.252703
evm.model.Chr04.972	evm.model.Chr03.3383	0.14969	0.502085	0.298136
evm.model.Chr04.1067	evm.model.Chr03.3383	0.156251	0.481194	0.324716
evm.model.Chr04.1088	evm.model.Chr03.3383	0.149879	0.49949	0.300064
evm.model.Chr11.968	evm.model.Chr09.934	0.137441	0.743319	0.184902
evm.model.Chr11.968	evm.model.Contig13.16	0.143066	0.788332	0.18148
evm.model.Contig13.16	evm.model.Chr09.934	0.00468386	0.0163494	0.286485
evm.model.Chr02.4020	evm.model.Chr01.8504	0.0891384	0.659475	0.135166
evm.model.Chr02.5402	evm.model.Chr01.5208	0.120869	0.574567	0.210366
evm.model.Chr08.3525	evm.model.Chr01.10388	0.284985	1.5927	0.178932
evm.model.Chr06.51	evm.model.Chr01.10388	0.37153	0.90822	0.409074
