# Supplementary material for: Genome-Wide Identification, Phylogenetic Evolution, and Abiotic Stress Response Analyses of the Late Embryogenesis Abundant Gene Family in the Alpine Cold-Tolerant Medicinal Notopterygium Species
Source: Int J Mol Sci. 2025 Jan 9;26(2):519. doi: 10.3390/ijms26020519 (PMC11765234; doi:10.3390/ijms26020519)
Supplement: Supplementary file 1 [file ijms-26-00519-s001.zip › Supplementary Tab. S6.xlsx]

## Sheet: Sheet1
Table S6 Ka/Ks ratio of homologous gene pairs in NfoLEAs
Sequence1	Sequence2	Ka	Ks	Ka/Ks
evm.model.tig15.715	evm.model.tig15.311	0.0412419	0.308978	0.133478
evm.model.tig15.713	evm.model.tig15.318	0.113714	0.261926	0.434147
evm.model.tig15.31	evm.model.tig3.619	0.4404	1.92765	0.228464
evm.model.tig15.31	evm.model.tig31.305	0.306102	1.31342	0.233057
evm.model.tig15.662	evm.model.tig10.2017	0.0983376	0.373296	0.263431
evm.model.tig15.318	evm.model.tig39.382	0.261289	0.528109	0.494762
evm.model.tig15.317	evm.model.tig39.377	0.151333	0.834838	0.181272
evm.model.tig15.316	evm.model.tig39.376	0.142856	0.641805	0.222585
evm.model.tig15.313	evm.model.tig39.374	0.289658	1.07865	0.268537
evm.model.tig15.311	evm.model.tig39.396	0.145848	0.895375	0.162891
evm.model.tig15.310	evm.model.tig39.397	0.127916	0.947313	0.13503
evm.model.tig9.277	evm.model.tig9.348	0.0408241	0.0444664	0.918089
evm.model.tig9.348	evm.model.tig25.1202	0.224114	1.31257	0.170745
evm.model.tig9.277	evm.model.tig17.606	0.143189	0.739902	0.193524
evm.model.tig9.277	evm.model.tig17.985	0.235146	2.09531	0.112225
evm.model.tig9.348	evm.model.tig17.606	0.156261	0.710164	0.220035
evm.model.tig3.619	evm.model.tig31.305	0.354024	1.20708	0.29329
evm.model.tig25.1202	evm.model.tig17.985	0.105174	0.47981	0.219199
evm.model.tig25.1604	evm.model.tig30.193	0.0672038	0.253087	0.265536
evm.model.tig25.1202	evm.model.tig17.606	0.360952	1.58096	0.228312
evm.model.tig17.606	evm.model.tig17.985	0.376586	2.97256	0.126688
evm.model.tig13.1371	evm.model.tig14.810	0.111404	0.553847	0.201147
evm.model.tig13.552	evm.model.tig14.2092	0.10078	0.788238	0.127855
