# Supplementary material for: Genome-Wide Identification, Phylogenetic Evolution, and Abiotic Stress Response Analyses of the Late Embryogenesis Abundant Gene Family in the Alpine Cold-Tolerant Medicinal Notopterygium Species
Source: Int J Mol Sci. 2025 Jan 9;26(2):519. doi: 10.3390/ijms26020519 (PMC11765234; doi:10.3390/ijms26020519)
Supplement: Supplementary file 1 [file ijms-26-00519-s001.zip › Supplementary Tab. S7.xlsx]

## Sheet: Sheet1
Table S7 Ka/Ks ratio of homologous gene pairs in NinLEAs
Sequence1	Sequence2	Ka	Ks	Ka/Ks
evm.model.Chr01.1084	evm.model.Chr06.4204	0.284313	1.43783	0.197737
evm.model.Chr01.1855	evm.model.Chr07.268	0.286321	1.26118	0.227026
evm.model.Chr01.1955	evm.model.Chr08.4205	0.104648	0.341059	0.306834
evm.model.Chr01.1855	evm.model.Chr08.4305	0.35558	0.843807	0.4214
evm.model.Chr01.1084	evm.model.Chr10.2670	0.495845	2.1642	0.229112
evm.model.Chr02.1148	evm.model.Chr11.2543	0.0653978	0.233283	0.280336
evm.model.Chr04.2139	evm.model.Chr09.365	0.0960498	0.418988	0.229242
evm.model.Chr04.2145	evm.model.Chr09.366	0.242692	0.407315	0.595834
evm.model.Chr04.2157	evm.model.Chr09.368	0.0405087	0.247585	0.163616
evm.model.Chr04.1135	evm.model.Chr09.3618	0.0379379	0.249558	0.152021
evm.model.Chr04.1147	evm.model.Chr09.3631	0.0794521	0.293976	0.270267
evm.model.Chr04.1150	evm.model.Chr09.3636	0.131434	0.324057	0.405589
evm.model.Chr04.1151	evm.model.Chr09.3638	0.0421872	0.312946	0.134806
evm.model.Chr04.1152	evm.model.Chr09.3639	0.0526046	0.341557	0.154014
evm.model.Chr04.1153	evm.model.Chr09.3640	0.0313562	0.194913	0.160873
evm.model.Chr04.1154	evm.model.Chr09.3643	0.040727	0.260221	0.15651
evm.model.Chr04.1157	evm.model.Chr09.3648	0.0189042	0.267093	0.0707775
evm.model.Chr04.1166	evm.model.Chr09.3652	0.0707153	0.222346	0.318042
evm.model.Chr04.1168	evm.model.Chr09.3656	0.144451	0.416415	0.346891
evm.model.Chr04.1183	evm.model.Chr09.3662	0.1576	0.508033	0.310216
evm.model.Chr04.1184	evm.model.Chr09.3663	0.0666241	0.358376	0.185905
evm.model.Chr04.1185	evm.model.Chr09.3665	0.179349	0.429065	0.417999
evm.model.Chr04.1187	evm.model.Chr09.3668	0.0824384	0.282687	0.291624
evm.model.Chr05.3965	evm.model.Chr09.3829	0.260904	1.73561	0.150324
evm.model.Chr06.2203	evm.model.Chr09.3689	0.217516	0.842974	0.258033
evm.model.Chr06.2205	evm.model.Chr09.3695	0.397385	0.835107	0.475849
evm.model.Chr06.2207	evm.model.Chr09.3697	0.211045	0.728237	0.289802
evm.model.Chr06.2062	evm.model.Chr09.3646	0.321141	1.20756	0.265943
evm.model.Chr06.2069	evm.model.Chr09.3635	0.135985	0.979101	0.138887
evm.model.Chr06.2081	evm.model.Chr09.3630	0.213317	1.61008	0.132488
evm.model.Chr06.2095	evm.model.Chr09.3629	0.278955	0.996867	0.279832
evm.model.Chr06.2100	evm.model.Chr09.3626	0.642888	2.82868	0.227275
evm.model.Chr06.2104	evm.model.Chr09.3625	0.327154	2.31201	0.141502
evm.model.Chr06.4204	evm.model.Chr10.2670	0.339602	0.823959	0.412159
evm.model.Chr08.3231	evm.model.Chr09.368	0.0853089	0.748297	0.114004
evm.model.Chr08.3232	evm.model.Chr09.369	0.354607	1.63297	0.217155
